# Supplementary material for: Toxin Production by Alternaria alternata in Black Spot Disease of Chrysanthemum morifolium ‘Fubai’: Accumulation of Altenuene and Tenuazonic Acid in Flowers
Source: Toxins (Basel). 2025 Apr 5;17(4):181. doi: 10.3390/toxins17040181 (PMC12030965; doi:10.3390/toxins17040181)
Supplement: Supplementary file 1 [file toxins-17-00181-s001.zip]

Archive with 1 entries (1 files):
- toxins-3519108-supplementary.pdf
